# Supplementary material for: Physical activity in urban green spaces: what do users value most in Casablanca, Morocco?
Source: Health Promot Int. 2026 Apr 9;41(2):daag047. doi: 10.1093/heapro/daag047 (PMC13070294; doi:10.1093/heapro/daag047)
Supplement: daag047_Supplementary_Data [file daag047_supplementary_data.zip]

Archive with 4 entries (4 files):
- Supplementary File 1 STROBE_checklist.docx
- Supplementary File 2 English survey.pdf
- Supplementary File 3 French survey.pdf
- Supplementary File 4 Arabic survey.pdf
